# Supplementary material for: A new discrete dynamic model of ABA-induced stomatal closure predicts key feedback loops
Source: PLoS Biol. 2017 Sep 22;15(9):e2003451. doi: 10.1371/journal.pbio.2003451 (PMC5627951; doi:10.1371/journal.pbio.2003451)
Supplement: S1 Data — (XLSX) [file pbio.2003451.s001.xlsx]

## Sheet: Fig 3A
time step	0	1	2	3	4	5	6	7	8	9	10	11	12	13	14	15	16	17	18	19	20
WT with ABA	0	0.0004	0.0028	0.024	0.1148	0.2768	0.4724	0.6564	0.7848	0.8744	0.9184	0.9504	0.9744	0.9824	0.9892	0.9948	0.9972	0.9984	0.998	0.9992	0.9996
WT without ABA	0	0.0004	0.0008	0	0	0	0	0	0	0	0	0	0	0	0	0	0	0	0	0	0
ost1 knockout	0	0.0008	0	0	0	0	0	0	0	0	0	0	0	0	0	0	0	0	0	0	0
pHc knockout	0	0	0.002	0.02	0.1004	0.1928	0.2804	0.2988	0.312	0.3392	0.332	0.33	0.3416	0.3436	0.34	0.3364	0.3288	0.3332	0.3452	0.3468	0.348
rboh knockout	0	0.0008	0.0004	0.016	0.1068	0.228	0.3708	0.442	0.462	0.4816	0.5108	0.4976	0.4924	0.494	0.4932	0.4916	0.4876	0.4888	0.498	0.5032	0.5216
PC knockout	0	0	0.0016	0.0228	0.1128	0.2808	0.4576	0.5972	0.6724	0.7228	0.7356	0.7376	0.7372	0.744	0.7376	0.7516	0.7504	0.7456	0.7396	0.7392	0.7576

## Sheet: Fig 3B
time step	0	1	2	3	4	5	6	7	8	9	10	11	12	13	14	15												27	28	29	30
WT with ABA	0	0.0004	0.0028	0.024	0.1148	0.2768	0.4724	0.6564	0.7848	0.8744	0.9184	0.9504	0.9744	0.9824	0.9892	0.9948												1	1	1	1
WT without ABA	0	0.0004	0.0008	0	0	0	0	0	0	0	0	0	0	0	0	0												0	0	0	0
plda1 knockout	0	0.0004	0.0044	0.0228	0.112	0.2624	0.4504	0.6072	0.7132	0.7884	0.8476	0.8876	0.922	0.9396	0.962	0.9696												0.9996	0.9996	1	1
gapc1/2 knockout	0	0.0004	0.0016	0.0232	0.1296	0.2872	0.4812	0.6412	0.7692	0.8484	0.8924	0.928	0.948	0.9648	0.9724	0.9784												1	0.9996	1	1
Ca2+ ATPase knockout	0	0.0004	0.0016	0.0332	0.2628	0.594	0.8284	0.9528	0.9944	1	1	1	1	1	1	1												1	1	1	1
abi1 knockout	0	0.0004	0.004	0.0284	0.124	0.2968	0.4932	0.686	0.8096	0.8884	0.9336	0.96	0.9768	0.9872	0.9928	0.9952												1	1	1	1
abh1 knockout	0	0.0008	0.0044	0.0256	0.1448	0.3232	0.5568	0.7396	0.8444	0.9012	0.9448	0.9692	0.9836	0.9912	0.994	0.9968												1	1	1	1

## Sheet: Fig 3C
time step	0	1	2	3	4	5	6	7	8	9	10	11	12	13	14	15	16	17	18	19	20
WT with ABA	0	0.0004	0.0028	0.024	0.1148	0.2768	0.4724	0.6564	0.7848	0.8744	0.9184	0.9504	0.9744	0.9824	0.9892	0.9948	0.9972	0.9984	0.998	0.9992	0.9996
WT without ABA	0	0.0004	0.0008	0	0	0	0	0	0	0	0	0	0	0	0	0	0	0	0	0	0
ABI2 const. act.	0	0	0.002	0.0204	0.1004	0.2064	0.2952	0.3444	0.3684	0.3736	0.3724	0.3924	0.4032	0.3884	0.3848	0.3916	0.3888	0.3768	0.3992	0.3916	0.39
PP2CA const. act.	0	0	0.0012	0.0188	0.1016	0.2336	0.3648	0.4404	0.4616	0.478	0.4848	0.5	0.4984	0.5044	0.4872	0.5	0.5132	0.5224	0.5	0.4828	0.476
Ca2+ ATPase const. act.	0	0.0004	0.002	0.0012	0.0004	0.0016	0.0036	0.004	0.0048	0.0048	0.0048	0.0048	0.0048	0.0052	0.0052	0.0052	0.0052	0.0052	0.0052	0.0052	0.0052
ROP11 const. act.	0	0.0008	0.0024	0.016	0.084	0.1764	0.28	0.3684	0.4336	0.5392	0.5976	0.6532	0.702	0.756	0.7992	0.8212	0.8424	0.8636	0.8852	0.9048	0.9172
ABI1 const. act.	0	0	0.002	0.0012	0	0	0	0	0	0	0	0	0	0	0	0	0	0	0	0	0

## Sheet: Fig 3D
time step	0	1	2	3	4	5	6	7	8	9	10	11	12	13	14	15
WT with ABA	0	0.0004	0.0028	0.024	0.1148	0.2768	0.4724	0.6564	0.7848	0.8744	0.9184	0.9504	0.9744	0.9824	0.9892	0.9948
WT without ABA	0	0.0004	0.0008	0	0	0	0	0	0	0	0	0	0	0	0	0
PA const. act.	0	0	0.002	0.0248	0.1104	0.29	0.5508	0.802	0.9288	0.9764	0.9912	0.9956	0.9988	0.9992	0.9996	0.9996
ROS const. act.	0	0.0004	0.0072	0.062	0.3044	0.6444	0.8688	0.954	0.9796	0.9896	0.9956	0.9972	0.9984	0.9996	1	1

## Sheet: Fig 4B
	total guard cell number	guard cell number
		[Ca2+]n=0	[Ca2+]n=1	1<[Ca2+]n<5	5≦[Ca2+]n
Col	20	8	3	8	1
gpa1-3	18	8	3	5	2
gpa1-4	19	8	4	6	1

## Sheet: Fig 4C
Value for figure generation
1 h of treatment	EtOH+	EtOH+	ABA 2 µM+	ABA 2 µM+	2 h of treatment	EtOH+	EtOH+	ABA 2 µM+	ABA 2 µM+
	CaCl2 0 µM	CaCl2 50 µM	CaCl2 0 µM	CaCl2 50 µM		CaCl2 0 µM	CaCl2 50 µM	CaCl2 0 µM	CaCl2 50 µM
Replicate 01 average	2.3251	2.20212	1.57011	0.997212		2.01018	2.41502	1.31614	1.07907
Replicate 02 average	1.94591	1.67852	1.55715	1.0865		2.26152	2.23046	1.23564	1.25619
Replicate 03 average	2.09973	1.91011	1.31406	1.01809		1.89128	2.01658	1.09455	1.12504
Mean	2.12358	1.93025	1.48044	1.03393		2.05432	2.22069	1.21544	1.15343
SE	0.110111	0.151485	0.0832727	0.0269653		0.109134	0.115124	0.0647582	0.0530657
Measurement of each replicate
1 h of treatment	EtOH+	EtOH+	ABA 2 µM+	ABA 2 µM+	2 h of treatment	EtOH+	EtOH+	ABA 2 µM+	ABA 2 µM+
	CaCl2 0 µM	CaCl2 50 µM	CaCl2 0 µM	CaCl2 50 µM		CaCl2 0 µM	CaCl2 50 µM	CaCl2 0 µM	CaCl2 50 µM
Replicate01	1.78404	2.14415	2.37872	0.959043		2.14415	2.37872	1.35612	1.00293
	1.5508	1.12846	0.752128	1.43218		2.14415	3.3641	1.32979	0.797872
	2.14415	2.12766	2.9734	1.5508		2.92553	2.66543	1.5508	1.06383
	1.68218	1.06383	0.797872	0.797872		2.67287	1.42952	1.32979	0.840957
	2.80346	2.67287	1.91782	1.5508		1.68218	3.19654	1.32979	0.752128
	2.36543	2.28777	2.14415	0.594681		2.12766	1.67261	1.59574	1.06383
	3.23564	1.91782	0.594681	1.09654		1.88059	3.55053	1.12846	0.959043
	3.00904	2.14415	0.797872	0.531915		2.12766	2.30505	2.12766	0.752128
	3.03484	2.40824	1.78404	0.840957		0.752128	3.91676	1.5508	1.43218
	1.24122	1.88059	1.18936	1.78404		1.5508	2.76968	1.50452	0.752128
	2.66543	2.02553	2.9375	0.531915		2.16436	2.27048	1.68218	1.09654
	1.67261	1.09654	2.45213	1.32979		1.59574	3.44255	2.12766	1.50452
	2.14229	1.88059	1.35612	1.61782		1.75532	2.86436	2.02553	1.70293
	3.0141	2.27234	0.959043	1.12846		2.24282	2.50745	1.35612	0.752128
	3.3641	1.43218	1.06383	0.376064		2.14229	2.16436	1.43218	1.35612
	2.45213	1.93617	0.797872	0.797872		2.65957	3.09654	0.840957	0.959043
	2.52314	2.45213	1.70293	0.840957		1.07846	3.09654	1.06383	0.959043
	2.50904	2.27234	2.65957	0.797872		2.12766	3.19149	1.50452	1.06383
	2.7383	2.3117	1.91782	1.18936		1.07846	2.12766	1.12846	1.12846
	2.67287	1.52527	0.840957	0.959043		1.80824	2.66543	1.43218	1.06383
	3.24654	2.51995	0.594681	1.09654		2.53856	2.58165	1.5508	1.32979
	1.68218	1.68218	1.12846	0.797872		1.50452	2.4633	2.02553	1.09654
	1.32979	1.42952	1.09654	1.06383		1.75532	1.77314	0.797872	0.797872
	2.52314	2.14229	0.376064	1.68218		2.48856	1.13537	1.43218	0.752128
	2.9734	1.63457	1.32979	0.265957		2.48218	1.12128	0.959043	1.5508
	2.02553	2.38537	2.40824	1.12846		2.80346	4.43271	3.28963	1.32979
	2.02553	2.38537	0.594681	1.59574		2.95106	3.05053	1.18936	1.35612
	2.02553	2.85904	0.959043	0.797872		1.90957	1.78191	1.18936	0.959043
	1.61782	2.70638	4.38617	1.18936		2.16436	1.80824	0.752128	1.12846
	2.65957	3.15691	2.19309	0.840957		1.82553	1.60559	1.70293	0.840957
	1.8617	2.4117	1.43218	0.594681		3.19654	2.65957	1.12846	0.797872
	2.27234	2.02154	2.14415	0.840957		1.74628	1.88484	1.06383	1.06383
	2.19309	2.53856	1.09654	0.797872		1.78191	1.25372	0.959043	1.8617
	2.61941	3.58564	1.06383	1.06383		0.903989	1.8617	0.797872	1.35612
	2.07713	3.3875	2.19309	0.594681		1.95851	1.50452	1.59574	0.797872
	2.71223	1.35027	0.840957	0.840957		0.886436	1.5508	0.594681	1.78404
	1.06383	2.06782	2.9734	0.959043		2.02154	1.88059	0.959043	0.797872
	1.32979	1.91782	0.797872	1.43218		1.63457	3.91676	0.797872	1.06383
	2.52314	2.6359	1.91782	1.5508		2.30505	2.76968	1.18936	0.840957
	2.9734	1.51489	2.14415	0.797872		2.13511	2.27048	0.959043	0.752128
	2.02553	2.58165	0.594681	1.5508		1.74628	3.44255	1.93617	1.06383
	2.02553	2.77527	0.797872	0.594681		2.19309	2.86436	0.797872	0.959043
	2.02553	2.6359	1.78404	1.09654		2.92553	2.50745	1.09654	0.752128
	1.61782	2.12766	1.18936	0.531915		2.67287	2.16436	0.752128	1.43218
	2.65957	1.06383	2.9375	0.840957		1.68218	3.09654	2.02553	0.752128
	1.8617	2.67287	2.45213	0.797872		2.12766	3.09654	0.797872	1.09654
	1.5508	2.28777	1.35612	1.06383		1.88059	3.19149	1.43218	1.50452
	2.14415	1.91782	0.959043	1.68218		2.12766	2.12766	0.959043	1.70293
	1.68218	2.70638	0.840957	0.265957		0.752128	2.66543	3.28963	0.752128
	2.80346	3.15691	0.594681	1.12846		1.5508	2.58165	1.18936	1.35612
	2.36543	2.4117	1.12846	1.59574		2.16436	2.4633	1.18936	0.959043
	3.23564	2.02154	1.09654	0.797872		1.59574	1.77314	0.752128	0.959043
	3.00904	2.53856	0.376064	1.18936		1.75532	1.13537	1.70293	1.06383
	3.03484	3.58564	1.32979	0.840957		2.24282	1.12128	1.12846	1.12846
	1.24122	3.3875	2.40824	0.594681		2.14229	4.43271	1.06383	1.06383
	2.66543	1.35027	0.594681	0.531915		2.65957	3.05053	0.959043	1.32979
	1.67261	1.06383	0.959043	1.32979		1.07846	1.60559	0.797872	1.09654
	2.14229	2.67287	4.38617	1.61782		2.12766	2.65957	1.59574	0.797872
	3.0141	2.28777	2.19309	1.12846		2.53856	1.88484	0.594681	0.752128
	2.52314	1.91782	2.37872	0.376064		1.50452	1.25372	0.959043	1.5508
	2.50904	2.14415	0.752128	0.797872		1.75532	1.8617	0.797872	0.959043
	2.7383	2.40824	2.9734	0.840957		2.48856	1.50452	1.18936	1.12846
	2.67287	1.88059	0.797872	0.797872		2.48218	2.66543	0.959043	0.840957
	3.24654	2.02553	1.91782	1.18936		2.80346	1.42952	1.93617	0.797872
Mean	2.3251	2.20212	1.57011	0.997212		2.01018	2.41502	1.31614	1.07907
Standard error	0.0735864	0.0753463	0.113963	0.0479833		0.0692605	0.101413	0.0667123	0.036675
Replicate02	2.65957	2.07713	1.5859	0.840957		3.06064	1.32979	1.46197	1.70293
	1.32979	1.18936	1.12128	1.35612		1.42952	3.28963	1.50452	1.59574
	1.93617	1.61782	1.77314	1.12846		2.83697	2.14415	1.77314	0.840957
	1.06383	1.70293	1.77314	0.797872		2.33218	0.840957	1.12128	0.594681
	2.28777	2.65957	1.06383	1.09654		2.4633	1.09654	1.06383	1.32979
	2.27234	1.68218	1.90957	1.09654		2.02154	2.67287	1.06383	0.752128
	0.840957	0.840957	1.77314	1.18936		1.80824	1.59574	0.792819	1.18936
	1.88059	1.09654	2.06782	0.594681		3.4242	2.19309	1.5859	1.88059
	2.67287	1.09654	2.50745	0.840957		1.80824	1.78404	1.46197	1.5508
	1.61782	1.09654	1.80824	1.09654		2.06782	2.39362	1.5859	0.797872
	3.00904	1.59574	1.12128	0.797872		1.38484	1.88059	2.00585	1.18936
	1.59574	0.840957	1.5859	0.752128		2.19309	1.35612	1.27846	0.840957
	2.86436	2.37872	2.24282	1.18936		0.792819	1.43218	0.709309	1.06383
	3.1016	2.7383	1.12846	1.59574		1.74628	2.07713	0.709309	1.50452
	1.91782	1.70293	1.43218	1.43218		2.86436	2.82713	1.5859	0.840957
	2.14415	1.59574	2.12766	2.39362		2.13511	2.82713	1.27846	0.797872
	1.32979	1.32979	0.959043	0.959043		1.13537	1.70293	1.27846	0.752128
	2.7383	2.50904	1.68218	0.797872		2.68298	3.80798	1.06383	1.61782
	2.19309	1.06383	1.61782	0.797872		2.15691	3.33245	1.27846	1.06383
	2.39362	2.14415	0.959043	0.959043		3.21117	3.03245	1.06383	1.32979
	1.09654	2.65957	1.93617	1.09654		1.90957	1.61782	1.06383	0.531915
	0.531915	1.32979	1.32979	0.959043		2.02154	2.14415	1.50452	1.59574
	3.03484	1.61782	2.02553	0.797872		2.38537	2.9734	2.24282	2.40824
	1.88484	2.39362	1.32979	1.61782		2.25665	1.61782	0.792819	0.797872
	2.38537	1.43218	1.88059	1.35612		4.7742	3.70426	1.12128	2.82713
	1.07846	1.35612	1.18936	1.8617		2.80346	2.7383	0.792819	1.32979
	1.50452	1.18936	1.8617	0.797872		1.77314	3.99814	0.792819	1.18936
	1.68218	1.93617	0.840957	0.840957		1.77314	1.18936	1.12128	0.959043
	2.12766	1.88059	1.32979	1.32979		2.88644	2.28777	1.50452	1.43218
	1.32979	1.77314	1.06383	1.32979		3.3734	1.32979	0.792819	2.07713
	1.91782	1.90957	1.27846	0.797872		3.03484	1.43218	0.709309	1.09654
	1.68218	2.06782	1.00293	1.12846		2.13511	2.65957	1.12128	1.06383
	1.93617	1.12128	1.90957	0.594681		1.07846	2.7383	1.80824	1.18936
	2.40824	2.6359	1.43218	1.18936		2.97207	1.70293	0.792819	1.32979
	1.09654	0.501596	1.91782	0.840957		1.77314	1.93617	0.709309	1.68218
	2.14415	1.74628	1.32979	1.06383		2.76968	2.39362	1.46197	0.797872
	3.80798	1.70293	1.12128	1.09654		2.83697	3.28963	1.12128	0.840957
	1.5508	2.65957	1.77314	0.797872		2.33218	2.14415	1.41835	0.594681
	1.32979	1.68218	1.77314	1.09654		2.4633	0.840957	1.27846	1.32979
	2.7383	0.840957	1.06383	1.09654		2.02154	1.09654	0.709309	0.752128
	2.19309	1.09654	1.90957	1.18936		1.80824	2.67287	1.12846	1.18936
	2.39362	1.09654	1.77314	0.594681		3.4242	1.59574	1.77314	1.88059
	1.09654	1.09654	2.06782	0.840957		1.80824	2.19309	1.12128	1.5508
	0.531915	1.59574	2.50745	1.09654		2.06782	1.78404	1.06383	0.797872
	3.03484	0.840957	1.80824	0.797872		1.38484	2.39362	1.06383	1.18936
	1.88484	2.37872	1.12128	0.752128		2.19309	1.88059	0.792819	0.840957
	2.38537	2.7383	1.5859	1.18936		0.792819	1.35612	1.5859	1.06383
	1.07846	1.70293	2.24282	1.59574		1.74628	1.43218	1.46197	1.50452
	1.50452	1.59574	1.12846	1.43218		2.86436	2.07713	1.5859	0.840957
	1.68218	1.32979	1.43218	2.39362		2.13511	2.82713	2.00585	0.797872
	2.12766	2.50904	2.12766	0.959043		1.13537	2.82713	1.27846	0.752128
	1.32979	1.06383	0.959043	0.797872		3.21117	1.70293	0.709309	1.61782
	1.91782	2.14415	1.61782	0.797872		1.90957	3.80798	0.709309	1.06383
	1.68218	2.65957	0.959043	0.959043		2.02154	3.33245	1.5859	1.32979
	1.93617	1.32979	1.93617	1.09654		2.38537	2.14415	1.27846	0.531915
	2.40824	1.61782	1.32979	0.959043		2.25665	2.9734	1.27846	1.59574
	2.14415	1.35612	2.02553	1.8617		4.7742	1.61782	1.06383	2.40824
	3.80798	1.18936	1.32979	0.797872		2.80346	3.70426	1.27846	0.797872
	1.93617	1.93617	1.88059	0.840957		1.77314	2.7383	1.06383	2.82713
	1.06383	1.88059	1.18936	1.32979		1.77314	3.99814	1.06383	1.18936
	2.28777	1.77314	1.8617	1.32979		0.792819	1.18936	1.50452	0.959043
	2.27234	1.90957	0.840957	0.797872		1.74628	2.28777	2.24282	1.43218
	0.840957	2.06782	1.32979	1.12846		2.86436	1.32979	0.792819	2.07713
	1.88059	1.12128	1.06383	0.594681		2.13511	1.43218	1.12128	1.09654
Mean	1.94591	1.67852	1.55715	1.0865		2.26152	2.23046	1.23564	1.25619
Standard error	0.0884076	0.0708462	0.0536277	0.0468079		0.0989598	0.103915	0.048045	0.064908
Replicate03	2.37872	1.70293	2.58165	0.752128		1.91782	2.37872	1.06383	0.959043
	1.50452	1.5508	1.27846	1.32979		0.959043	2.86436	1.09654	1.18936
	3.21356	2.14415	0.792819	1.06383		2.45213	1.93617	1.09654	1.06383
	1.32979	2.14415	0.792819	2.7383		3.24654	2.50904	1.43218	0.797872
	2.52314	1.32979	1.46197	0.840957		0.531915	1.68218	0.531915	1.06383
	2.61941	1.43218	1.46197	0.840957		1.43218	1.50452	1.06383	0.840957
	3.46755	2.71223	1.77314	1.12846		0.959043	1.8617	0.531915	0.840957
	3.45745	2.9734	1.46197	0.797872		2.61941	2.19309	1.12846	0.797872
	1.68218	2.19309	2.12766	1.18936		2.65957	3.03245	0.797872	0.959043
	2.65957	1.06383	1.46197	0.594681		1.8617	2.02553	0.531915	0.594681
	2.52314	3.21356	0.709309	1.06383		2.02553	1.32979	1.8617	0.959043
	2.24282	2.27234	1.06383	0.531915		2.27234	2.45213	1.32979	1.35612
	2.22154	3.23564	1.41835	0.797872		1.91782	2.52314	1.09654	1.35612
	1.52527	0.797872	2.12766	0.959043		1.70293	2.02553	1.09654	1.35612
	1.60559	1.43218	1.12128	0.840957		1.18936	2.14415	1.50452	1.18936
	1.63457	1.32979	1.46197	0.797872		2.70053	2.67287	0.797872	1.06383
	1.77314	0.959043	1.12128	0.959043		1.27846	1.12846	1.59574	1.32979
	1.25372	1.68218	2.83697	0.594681		1.50452	2.28777	1.32979	0.959043
	2.27048	2.14415	1.90957	1.18936		2.48218	1.5508	0.959043	1.93617
	1.38484	1.35612	1.5859	1.32979		2.15691	2.82713	1.32979	0.594681
	2.58165	0.959043	1.50452	1.5508		2.76968	1.18936	1.32979	2.14415
	2.12766	0.752128	0.709309	1.18936		1.41835	1.32979	1.18936	0.531915
	1.91782	1.68218	0.792819	1.06383		1.91782	1.88059	0.752128	1.06383
	0.903989	1.35612	2.06782	0.840957		0.959043	1.88059	0.797872	1.09654
	1.80824	1.43218	1.27846	0.797872		2.45213	1.09654	1.12846	1.32979
	3.26941	2.65957	0.792819	1.09654		3.24654	2.9375	0.959043	1.09654
	1.85106	1.32979	1.27846	0.959043		0.531915	2.7766	0.797872	1.32979
	2.85904	2.14415	1.80824	1.35612		1.43218	2.07713	1.5508	1.09654
	1.95851	1.43218	1.41835	0.797872		0.959043	0.959043	1.8617	1.32979
	1.46197	1.78404	1.5859	0.959043		2.61941	2.67287	0.797872	1.32979
	1.46197	1.5508	1.06383	1.32979		1.27846	1.93617	0.797872	1.32979
	1.75532	3.33245	1.27846	0.797872		1.50452	2.9734	1.18936	0.840957
	1.27846	1.09654	1.46197	0.959043		2.48218	2.27234	1.18936	1.68218
	2.4117	2.25665	0.709309	1.88059		2.15691	1.88059	0.594681	1.35612
	3.3875	3.95372	0.709309	0.594681		2.76968	2.39362	1.35612	0.797872
	1.74628	2.07713	1.00293	0.797872		1.41835	1.78404	0.840957	1.32979
	2.13511	1.88059	1.41835	1.09654		1.91782	1.5508	1.43218	0.797872
	2.36543	1.91782	0.792819	1.09654		0.959043	1.18936	0.531915	1.06383
	2.66543	1.78404	1.41835	0.752128		2.45213	2.14415	1.06383	0.797872
	3.25479	1.32979	1.00293	1.06383		3.24654	1.68218	0.531915	1.06383
	3.0141	2.67287	1.00293	0.797872		0.531915	1.43218	1.12846	0.840957
	2.33218	2.07713	1.12128	1.32979		2.45213	2.12766	0.797872	0.840957
	1.63457	1.8617	1.46197	1.35612		3.24654	0.709309	0.531915	0.797872
	1.77314	3.19654	1.41835	1.06383		0.531915	3.21356	1.8617	0.959043
	3.15691	1.59574	1.41835	1.18936		1.43218	1.32979	1.32979	0.594681
	2.3117	1.42952	1.27846	0.959043		0.959043	2.9375	1.09654	0.959043
	0.903989	3.49255	1.77314	0.797872		2.61941	2.7766	1.09654	1.35612
	2.14229	1.67261	1.06383	0.594681		2.65957	2.07713	1.50452	1.35612
	1.29069	2.02154	1.12128	0.797872		1.8617	0.959043	0.797872	1.35612
	2.97207	3.83564	1.80824	1.18936		2.02553	2.67287	1.59574	1.18936
	2.33218	2.55718	1.41835	0.959043		2.27234	1.93617	1.32979	1.06383
	1.35027	1.68218	1.5859	1.09654		1.91782	2.9734	0.959043	1.32979
	2.24282	1.78404	1.06383	0.959043		1.70293	2.27234	1.32979	0.959043
	2.00585	0.752128	1.27846	1.35612		1.18936	1.88059	0.752128	1.93617
	1.29069	1.32979	1.46197	1.12846		2.70053	2.39362	0.797872	0.594681
	1.90957	2.45213	0.709309	0.797872		1.27846	1.78404	1.12846	2.14415
	2.13511	1.68218	0.709309	0.531915		1.50452	1.5508	0.959043	0.531915
	1.8617	1.91782	1.00293	1.18936		2.48218	1.18936	0.797872	1.06383
	2.25665	2.71223	1.41835	1.61782		2.15691	2.14415	1.5508	1.09654
	0.903989	2.63271	0.792819	1.06383		1.18936	1.68218	1.8617	1.32979
	1.46197	1.5508	1.41835	0.531915		2.70053	1.43218	0.797872	1.09654
	2.48856	1.35612	1.00293	1.09654		1.27846	2.12766	0.797872	1.32979
	1.67261	1.06383	1.00293	0.594681		1.50452	0.709309	1.18936	1.32979
	2.4633	0.531915	1.12128	0.840957		2.48218	3.21356	1.18936	1.32979
Mean	2.09973	1.91011	1.31406	1.01809		1.89128	2.01658	1.09455	1.12504
Standard error	0.657713	0.768883	0.0555964	0.351596		0.0920437	0.0796564	0.0443281	0.0436835

## Sheet: Fig 4D
Value for figure generation
1 h of treatment	EtOH+	EtOH+	ABA 2 µM+	ABA 2 µM+	2 h of treatment	EtOH+	EtOH+	ABA 2 µM+	ABA 2 µM+
	H2O2 0 µM	H2O2 0.1 µM	H2O2 0 µM	H2O2 0.1 µM		H2O2 0 µM	H2O2 0.1 µM	H2O2 0 µM	H2O2 0.1 µM
Replicate 01 average	2.3251	2.03745	1.57011	1.2445		2.01018	2.22126	1.31614	1.27247
Replicate 02 average	1.94591	2.13404	1.55715	1.11287		2.26152	2.47279	1.23564	0.934429
Replicate 03 average	2.22487	2.30793	1.40243	0.927502		2.17805	2.04889	1.16471	1.10123
Mean	2.1653	2.15981	1.50989	1.09496		2.14992	2.24765	1.23883	1.10271
SE	0.113444	0.0791363	0.0538639	0.0919474		0.0739066	0.123076	0.0437418	0.0975854
1 h of treatment	EtOH+	EtOH+	ABA 2 µM+	ABA 2 µM+	2 h of treatment	EtOH+	EtOH+	ABA 2 µM+	ABA 2 µM+
	H2O2 0 µM	H2O2 0.1 µM	H2O2 0 µM	H2O2 0.1 µM		H2O2 0 µM	H2O2 0.1 µM	H2O2 0 µM	H2O2 0.1 µM
Measurement of each replicate
Replicate01	1.78404	3.11303	2.37872	1.12846		2.14415	2.14415	1.35612	2.7383
	1.5508	2.9734	0.752128	1.5508		2.14415	2.07713	1.32979	0.840957
	2.14415	2.39362	2.9734	1.32979		2.92553	2.37872	1.5508	0.797872
	1.68218	0.797872	0.797872	1.18936		2.67287	3.20266	1.32979	1.09654
	2.80346	2.02553	1.91782	0.959043		1.68218	2.40824	1.32979	2.07713
	2.36543	2.63271	2.14415	1.93617		2.12766	2.52314	1.59574	0.752128
	3.23564	1.5508	0.594681	1.35612		1.88059	2.39362	1.12846	0.797872
	3.00904	2.14415	0.797872	1.93617		2.12766	1.78404	2.12766	0.959043
	3.03484	1.68218	1.78404	1.61782		0.752128	3.40585	1.5508	0.959043
	1.24122	0.797872	1.18936	2.14415		1.5508	3.46755	1.50452	0.959043
	2.66543	1.09654	2.9375	1.68218		2.16436	2.40824	1.68218	0.531915
	1.67261	2.28777	2.45213	1.32979		1.59574	2.7766	2.12766	1.32979
	2.14229	1.68218	1.35612	0.797872		1.75532	2.45213	2.02553	1.09654
	3.0141	1.78404	0.959043	0.959043		2.24282	1.61782	1.35612	1.93617
	3.3641	1.88059	1.06383	0.840957		2.14229	2.52314	1.43218	1.59574
	2.45213	1.68218	0.797872	1.61782		2.65957	2.12766	0.840957	1.50452
	2.52314	3.19149	1.70293	1.12846		1.07846	2.02553	1.06383	1.8617
	2.50904	3.24654	2.65957	1.32979		2.12766	2.87686	1.50452	0.531915
	2.7383	1.8617	1.91782	1.09654		1.07846	2.87686	1.12846	1.5508
	2.67287	2.82713	0.840957	1.32979		1.80824	4.28856	1.43218	0.797872
	3.24654	1.32979	0.594681	0.959043		2.53856	2.02553	1.5508	1.32979
	1.68218	2.40824	1.12846	1.18936		1.50452	2.67287	2.02553	1.43218
	1.32979	2.63271	1.09654	1.09654		1.75532	1.18936	0.797872	2.71223
	2.52314	2.45213	0.376064	0.959043		2.48856	1.88059	1.43218	1.68218
	2.9734	2.87686	1.32979	1.32979		2.48218	1.09654	0.959043	1.06383
	2.02553	2.45213	2.40824	0.840957		2.80346	2.07713	3.28963	1.09654
	2.02553	2.28777	0.594681	0.752128		2.95106	1.35612	1.18936	1.43218
	2.02553	3.45745	0.959043	1.43218		1.90957	1.93617	1.18936	0.840957
	1.61782	2.27234	4.38617	0.959043		2.16436	1.93617	0.752128	1.43218
	2.65957	2.02553	2.19309	0.840957		1.82553	1.50452	1.70293	0.752128
	1.8617	1.60559	1.43218	0.531915		3.19654	1.8617	1.12846	0.797872
	2.27234	2.13511	2.14415	1.43218		1.74628	1.68218	1.06383	2.67287
	2.19309	1.41835	1.09654	1.35612		1.78191	2.12766	0.959043	2.39362
	2.61941	1.67261	1.06383	1.32979		0.903989	1.93617	0.797872	0.797872
	2.07713	2.19309	2.19309	1.32979		1.95851	1.8617	1.59574	0.752128
	2.71223	2.14229	0.840957	0.752128		0.886436	2.7766	0.594681	2.12766
	1.06383	0.797872	2.9734	1.5508		2.02154	1.18936	0.959043	1.32979
	1.32979	2.02553	0.797872	1.32979		1.63457	2.19309	0.797872	1.32979
	2.52314	2.63271	1.91782	1.18936		2.30505	2.7766	1.18936	1.09654
	2.9734	1.5508	2.14415	0.959043		2.13511	3.69468	0.959043	1.5508
	2.02553	2.14415	0.594681	1.93617		1.74628	2.19309	1.93617	0.797872
	2.02553	1.68218	0.797872	1.35612		2.19309	1.18936	0.797872	1.32979
	2.02553	0.797872	1.78404	1.93617		2.92553	1.88059	1.09654	1.43218
	1.61782	1.09654	1.18936	1.61782		2.67287	1.09654	0.752128	2.71223
	2.65957	2.28777	2.9375	2.14415		1.68218	2.07713	2.02553	1.68218
	1.8617	1.68218	2.45213	1.68218		2.12766	1.35612	0.797872	1.06383
	1.5508	2.45213	1.35612	1.32979		1.88059	1.93617	1.43218	1.09654
	2.14415	2.87686	0.959043	0.797872		2.12766	1.93617	0.959043	1.43218
	1.68218	2.45213	0.840957	0.959043		0.752128	1.50452	3.28963	0.840957
	2.80346	2.28777	0.594681	0.840957		1.5508	1.8617	1.18936	1.43218
	2.36543	3.45745	1.12846	1.61782		2.16436	1.68218	1.18936	0.752128
	3.23564	2.27234	1.09654	1.18936		1.59574	2.40824	0.752128	0.840957
	3.00904	2.02553	0.376064	1.09654		1.75532	2.52314	1.70293	0.797872
	3.03484	1.60559	1.32979	0.959043		2.24282	2.39362	1.12846	1.09654
	1.24122	2.13511	2.40824	1.32979		2.14229	1.78404	1.06383	2.07713
	2.66543	2.39362	0.594681	0.840957		2.65957	3.40585	0.959043	0.752128
	1.67261	0.797872	0.959043	0.752128		1.07846	3.46755	0.797872	0.797872
	2.14229	2.02553	4.38617	1.43218		2.12766	2.40824	1.59574	0.959043
	3.0141	2.63271	2.19309	0.959043		2.53856	2.7766	0.594681	0.959043
	2.52314	1.5508	2.37872	0.840957		1.50452	2.45213	0.959043	0.959043
	2.50904	2.14415	0.752128	0.531915		1.75532	1.61782	0.797872	0.531915
	2.7383	1.68218	2.9734	1.43218		2.48856	2.52314	1.18936	1.32979
	2.67287	0.797872	0.797872	1.35612		2.48218	2.12766	0.959043	1.09654
	3.24654	1.09654	1.91782	1.32979		2.80346	2.02553	1.93617	1.32979
Mean	2.3251	2.03745	1.57011	1.2445		2.01018	2.22126	1.31614	1.27247
Standard error	0.0735864	0.0843563	0.113963	0.0469516		0.0692605	0.0825728	0.0667123	0.0697049
Replicate02	2.65957	1.78404	1.5859	1.09654		3.06064	2.19309	1.46197	1.50452
	1.32979	2.71223	1.12128	0.959043		1.42952	2.25665	1.50452	0.959043
	1.93617	1.35612	1.77314	1.09654		2.83697	1.5508	1.77314	0.840957
	1.06383	2.7383	1.77314	1.61782		2.33218	3.28963	1.12128	0.797872
	2.28777	1.91782	1.06383	0.840957		2.4633	2.52314	1.06383	0.531915
	2.27234	2.28777	1.90957	0.959043		2.02154	2.50904	1.06383	1.32979
	0.840957	1.43218	1.77314	0.959043		1.80824	4.05957	0.792819	0.840957
	1.88059	2.28777	2.06782	0.752128		3.4242	2.63271	1.5859	0.752128
	2.67287	1.88059	2.50745	0.959043		1.80824	2.19309	1.46197	0.959043
	1.61782	1.32979	1.80824	0.797872		2.06782	3.98936	1.5859	1.06383
	3.00904	2.50904	1.12128	0.959043		1.38484	2.07713	2.00585	0.959043
	1.59574	1.91782	1.5859	0.752128		2.19309	2.65957	1.27846	0.797872
	2.86436	1.43218	2.24282	0.594681		0.792819	2.52314	0.709309	0.797872
	3.1016	1.50452	1.12846	1.12846		1.74628	2.65957	0.709309	0.959043
	1.91782	1.68218	1.43218	1.09654		2.86436	2.67287	1.5859	1.32979
	2.14415	2.67287	2.12766	0.959043		2.13511	2.71223	1.27846	0.959043
	1.32979	2.14415	0.959043	1.68218		1.13537	3.24654	1.27846	0.840957
	2.7383	2.52314	1.68218	1.43218		2.68298	2.27234	1.06383	0.959043
	2.19309	2.27234	1.61782	2.50904		2.15691	3.03245	1.27846	1.09654
	2.39362	1.59574	0.959043	0.752128		3.21117	2.02154	1.06383	1.09654
	1.09654	2.7766	1.93617	0.594681		1.90957	3.14176	1.06383	0.797872
	0.531915	3.00904	1.32979	1.70293		2.02154	2.53856	1.50452	0.797872
	3.03484	1.5508	2.02553	1.09654		2.38537	0.639362	2.24282	0.959043
	1.88484	2.25665	1.32979	0.752128		2.25665	2.39362	0.792819	0.840957
	2.38537	1.91782	1.88059	0.594681		4.7742	2.87686	1.12128	0.797872
	1.07846	2.14415	1.18936	0.752128		2.80346	1.88059	0.792819	0.752128
	1.50452	2.27234	1.8617	1.06383		1.77314	2.52314	0.792819	0.959043
	1.68218	3.03245	0.840957	1.06383		1.77314	1.35612	1.12128	1.06383
	2.12766	2.71223	1.32979	0.959043		2.88644	3.03245	1.50452	1.09654
	1.32979	3.03245	1.06383	2.19309		3.3734	1.61782	0.792819	1.35612
	1.91782	3.1016	1.27846	1.35612		3.03484	2.19309	0.709309	0.797872
	1.68218	2.9375	1.00293	1.50452		2.13511	2.82713	1.12128	0.797872
	1.93617	1.35612	1.90957	1.35612		1.07846	2.07713	1.80824	0.797872
	2.40824	2.27234	1.43218	1.70293		2.97207	2.19309	0.792819	0.840957
	1.09654	2.07713	1.91782	0.959043		1.77314	2.14415	0.709309	0.840957
	2.14415	3.11303	1.32979	0.840957		2.76968	1.78404	1.46197	0.594681
	3.80798	1.91782	1.12128	0.959043		2.83697	1.5508	1.12128	0.797872
	1.5508	1.91782	1.77314	0.797872		2.33218	3.28963	1.41835	0.531915
	1.32979	2.28777	1.77314	0.959043		2.4633	2.52314	1.27846	1.32979
	2.7383	1.43218	1.06383	0.752128		2.02154	2.50904	0.709309	0.840957
	2.19309	2.28777	1.90957	0.594681		1.80824	4.05957	1.12846	0.752128
	2.39362	1.88059	1.77314	1.12846		3.4242	2.63271	1.77314	0.959043
	1.09654	1.32979	2.06782	1.09654		1.80824	2.19309	1.12128	1.06383
	0.531915	2.50904	2.50745	0.959043		2.06782	3.98936	1.06383	0.959043
	3.03484	1.91782	1.80824	1.68218		1.38484	2.07713	1.06383	0.797872
	1.88484	1.43218	1.12128	1.43218		2.19309	2.65957	0.792819	0.797872
	2.38537	1.50452	1.5859	2.50904		0.792819	2.52314	1.5859	0.959043
	1.07846	1.68218	2.24282	0.752128		1.74628	2.65957	1.46197	1.32979
	1.50452	2.67287	1.12846	0.594681		2.86436	2.67287	1.5859	0.959043
	1.68218	2.14415	1.43218	1.70293		2.13511	2.71223	2.00585	0.840957
	2.12766	2.52314	2.12766	1.09654		1.13537	3.24654	1.27846	0.959043
	1.32979	2.27234	0.959043	0.752128		3.21117	2.27234	0.709309	1.09654
	1.91782	1.59574	1.61782	0.594681		1.90957	3.03245	0.709309	1.09654
	1.68218	2.7766	0.959043	0.752128		2.02154	2.02154	1.5859	0.797872
	1.93617	3.00904	1.93617	1.06383		2.38537	0.639362	1.27846	0.797872
	2.40824	2.71223	1.32979	1.06383		2.25665	2.39362	1.27846	0.959043
	2.14415	1.35612	2.02553	0.959043		4.7742	2.87686	1.06383	0.840957
	3.80798	2.7383	1.32979	2.19309		2.80346	1.88059	1.27846	0.797872
	1.93617	1.91782	1.88059	0.959043		1.77314	2.52314	1.06383	0.959043
	1.06383	2.28777	1.18936	1.09654		1.77314	1.35612	1.06383	1.06383
	2.28777	1.43218	1.8617	1.61782		0.792819	3.03245	1.50452	1.09654
	2.27234	2.28777	0.840957	0.840957		1.74628	1.61782	2.24282	1.35612
	0.840957	1.88059	1.32979	0.959043		2.86436	2.19309	0.792819	0.797872
	1.88059	1.32979	1.06383	0.959043		2.13511	2.82713	1.12128	0.797872
Mean	1.94591	2.13404	1.55715	1.11287		2.26152	2.47279	1.23564	0.934429
Standard error	0.0884076	0.0679714	0.0536277	0.0556352		0.0989598	0.0862609	0.048045	0.024773
Replicate03	1.5508	2.45213	1.06383	1.12128		1.93617	3.17181	1.12846	1.35612
	0.959043	2.71223	2.65957	1.12128		2.71223	1.77314	1.09654	1.70293
	2.71223	1.06383	2.14415	1.06383		1.61782	1.12128	0.959043	1.32979
	1.35612	1.12846	1.32979	1.27846		2.82713	2.58165	0.959043	0.797872
	2.12766	2.77527	1.18936	1.06383		1.61782	2.70053	0.594681	1.32979
	3.61729	2.83697	0.531915	0.840957		1.32979	1.80824	0.959043	1.06383
	2.12766	3.3641	0.959043	0.959043		1.78404	2.50745	0.752128	1.09654
	2.92553	2.38537	1.68218	1.09654		2.24282	1.06383	0.594681	0.959043
	1.70293	2.00585	1.70293	0.797872		2.15691	1.80824	1.09654	0.797872
	2.14415	3.44255	1.06383	0.840957		1.06383	2.50745	0.959043	1.43218
	2.82713	2.15691	1.91782	0.594681		1.27846	2.83697	0.594681	1.32979
	1.91782	2.75239	1.18936	0.594681		2.02553	1.06383	1.12846	1.09654
	2.19309	1.51489	1.78404	1.18936		2.27234	2.90585	0.959043	0.840957
	2.45213	2.76968	1.8617	1.68218		2.82713	1.64016	0.840957	0.959043
	1.61782	2.76968	2.52314	0.594681		2.45213	1.30745	0.797872	1.18936
	1.5508	3.19654	1.68218	1.09654		1.32979	2.79441	1.32979	1.06383
	1.68218	1.38484	0.531915	0.797872		2.52314	2.16862	1.18936	0.797872
	2.28777	2.70638	1.35612	0.840957		1.93617	1.27633	1.18936	1.32979
	2.40824	2.71223	1.18936	0.840957		1.61782	2.50745	1.35612	0.531915
	2.61941	3.25479	0.797872	0.959043		2.27234	1.59574	1.35612	0.594681
	1.18936	0.531915	0.840957	0.797872		2.40824	2.34016	1.06383	1.09654
	1.68218	1.8617	0.752128	1.32979		1.61782	2.50745	0.531915	1.78404
	1.68218	2.45213	0.840957	0.752128		2.45213	2.30505	0.797872	1.06383
	2.67287	3.03245	0.752128	1.18936		2.14415	1.59574	1.18936	0.959043
	1.93617	1.88059	0.797872	1.09654		2.71223	2.66064	1.68218	1.09654
	2.82713	1.93617	1.43218	1.12846		3.3641	1.80824	0.594681	0.840957
	2.27048	1.93617	1.18936	0.797872		3.99814	2.54734	2.71223	0.959043
	2.6359	2.45213	0.797872	0.531915		1.91782	1.32979	0.265957	0.594681
	1.80824	1.5508	0.594681	0.959043		0.840957	1.80824	2.07713	1.59574
	2.38537	2.45213	2.02553	0.959043		2.65957	2.50745	1.09654	1.43218
	2.82713	2.65957	1.88059	0.531915		4.06835	2.57101	1.06383	1.32979
	3.24654	2.12766	1.18936	0.594681		1.78404	1.59574	1.35612	0.797872
	1.61782	1.06383	1.59574	0.959043		1.61782	2.37394	0.594681	1.18936
	3.23564	2.9734	1.59574	0.594681		2.25665	1.64016	1.43218	1.5508
	1.5508	3.57819	2.87686	1.32979		2.92553	1.06809	1.12846	0.531915
	2.7383	2.02553	1.5508	0.594681		1.06383	2.55505	0.840957	0.840957
	1.68218	3.25479	2.14415	1.06383		1.61782	2.16862	0.531915	1.09654
	2.28777	0.531915	1.32979	1.27846		2.45213	1.27633	1.61782	0.840957
	2.40824	1.8617	1.18936	1.06383		2.14415	2.40106	1.09654	1.12846
	2.61941	2.45213	0.531915	0.840957		2.71223	1.70213	1.06383	2.07713
	1.18936	3.03245	0.959043	0.959043		3.3641	2.34016	0.797872	1.09654
	1.68218	1.88059	1.68218	1.09654		3.99814	1.78431	2.02553	1.09654
	1.68218	1.93617	1.70293	0.797872		1.91782	2.50745	1.43218	1.06383
	2.67287	1.93617	1.06383	0.840957		0.840957	1.08777	1.43218	1.12846
	1.93617	2.45213	1.91782	0.594681		2.65957	1.75505	1.61782	1.32979
	2.82713	1.5508	1.18936	0.594681		4.06835	2.56064	1.93617	1.32979
	2.27048	2.45213	1.78404	1.18936		2.82713	2.30505	1.32979	1.06383
	1.61782	2.65957	1.8617	1.68218		1.61782	2.12766	1.32979	1.09654
	3.23564	2.12766	2.52314	0.594681		1.32979	2.37394	2.28777	0.959043
	1.5508	1.06383	1.68218	1.09654		1.78404	1.64016	1.68218	0.797872
	2.7383	2.9734	0.752128	0.797872		2.24282	1.30745	0.594681	1.43218
	1.68218	3.57819	0.840957	0.840957		2.15691	2.79441	2.71223	1.32979
	2.28777	2.02553	0.752128	0.840957		1.06383	2.16862	0.265957	1.09654
	2.40824	3.25479	0.797872	1.12846		1.27846	1.27633	2.07713	0.840957
	2.61941	0.531915	1.43218	0.797872		2.02553	2.50745	1.09654	0.959043
	3.61729	1.8617	1.18936	0.531915		2.27234	1.59574	1.06383	1.18936
	2.12766	2.45213	0.797872	0.959043		2.82713	2.34016	1.35612	1.06383
	2.92553	1.12846	0.594681	0.959043		2.45213	2.50745	0.594681	0.797872
	1.70293	2.77527	2.02553	0.531915		1.32979	2.30505	1.43218	1.32979
	2.14415	2.83697	1.88059	0.594681		2.52314	1.59574	1.12846	0.531915
	2.82713	3.3641	1.18936	0.959043		1.93617	2.66064	0.840957	0.594681
	1.91782	2.38537	1.59574	0.594681		1.61782	1.80824	1.12846	1.09654
	2.19309	2.00585	1.59574	1.32979		2.27234	2.54734	0.959043	1.78404
	2.45213	3.44255	2.87686	1.27846		2.40824	1.32979	0.840957	1.06383
Mean	2.22487	2.30793	1.40243	0.927502		2.17805	2.04889	1.16471	1.10123
Standard error	0.0745548	0.0963632	0.0736774	0.0339035		0.0944621	0.0700267	0.0640153	0.0396736

## Sheet: Fig 5A
time step	0	1	2	3	4	5	6	7	8	9	10	11	12	13	14	15
WT without ABA	0	0.0004	0.0008	0	0	0	0	0	0	0	0	0	0	0	0	0
Ca2+ ATPase const. act.	0	0	0.0004	0	0	0	0	0	0	0	0	0	0	0	0	0
Ca2+c const. act.	0	0.0024	0.0032	0	0	0	0	0	0	0	0	0	0	0	0	0
ROS const. act.	0	0.0004	0.0052	0.0312	0.1916	0.4976	0.7492	0.864	0.9336	0.9612	0.9808	0.9892	0.9924	0.9956	0.9976	0.9984

## Sheet: Fig 5B
time step	0	1	2	3	4	5	6	7	8	9	10	11	12	13	14	15	16	17	18	19	20	21	22	23	24	25	26	27	28	29	30
WT without ABA	0	0.0012	0.0092	0.0224	0.0724	0.0988	0.1244	0.138	0.15	0.166	0.192	0.194	0.2092	0.2184	0.2248	0.2348	0.242	0.2472	0.2468	0.248	0.25	0.2504	0.2524	0.2536	0.256	0.254	0.2552	0.2548	0.2552	0.2552	0.2552
Ca2+ ATPase const. act.	0	0	0.0032	0.0032	0	0	0	0	0	0	0	0	0	0	0	0	0	0	0	0	0	0	0	0	0	0	0	0	0	0	0
Ca2+c const. act.	0	0.004	0.0612	0.2452	0.5428	0.8028	0.916	0.9776	0.9964	1	1	1	1	1	1	1	1	1	1	1	1	1	1	1	1	1	1	1	1	1	1
ROS const. act.	0	0.0016	0.0132	0.0476	0.2192	0.5376	0.7656	0.8652	0.9244	0.9588	0.98	0.9896	0.9944	0.9972	0.9988	0.9992	0.9992	0.9996	0.9996	0.9996	0.9996	0.9996	1	1	1	1	1	1	1	1	1
